# Supplementary material for: miR-26a-5p/ADAM17-Mediated Proteolysis of TREM2 Regulates Neuroinflammation in Hypertensive Mice Following Lead Exposure
Source: Toxics. 2025 Jan 5;13(1):37. doi: 10.3390/toxics13010037 (PMC11769360; doi:10.3390/toxics13010037)
Supplement: Supplementary file 1 [file toxics-13-00037-s001.zip]

Archive with 1 entries (1 files):
- toxics-3400852-supplementary.pdf
